# Supplementary material for: The Salmonella virulence protein MgtC promotes phosphate uptake inside macrophages
Source: Nat Commun. 2019 Jul 25;10:3326. doi: 10.1038/s41467-019-11318-2 (PMC6658541; doi:10.1038/s41467-019-11318-2)
Supplement: Supplementary file 4 — Source Data [file 41467_2019_11318_MOESM4_ESM.xlsx]

## Sheet: Figures 1C-H, S1A-B
2014-12-08
		EG19732	EG19733	EN758	EN759			EG19732	EG19733	EN758	EN759
	phoE	vector	pmgtC	vector	pmgtC		rrsH	vector	pmgtC	vector	pmgtC		phoE/rrsH
	#1	0.000715238	0.165945	0.000305202	0.000293882		#1	0.0104681	0.010588	0.00978839	0.00984207		#1	0.0683254	15.6729	0.03118	0.0298598
	#2	0.000744603	0.165908	0.000306595	0.000303061		#2	0.0104335	0.00993684	0.00823812	0.00895701		#2	0.0713663	16.6963	0.0372166	0.0338351
	#3	0.00072792	0.171906	0.000297092	0.000301071		#3	0.0103536	0.00984865	0.00828386	0.00890601		#3	0.070306	17.4547	0.0358639	0.0338054
													ave	0.0699992	16.608	0.0347535	0.0325001
													std	0.00154351	0.894194	0.00316783	0.00228661
													sem	0.000891171	0.516278	0.001829	0.00132022
		EG19732	EG19733	EN758	EN759			EG19732	EG19733	EN758	EN759
	mgtC	vector	pmgtC	vector	pmgtC		rrsH	vector	pmgtC	vector	pmgtC		mgtC/rrsH
	#1	0.00183686	1.08859	0.0020735	0.909437		#1	0.0104681	0.010588	0.00978839	0.00984207		#1	0.175472	102.813	0.211833	92.403
	#2	0.00148374	1.04968	0.00202315	0.863769		#2	0.0104335	0.00993684	0.00823812	0.00895701		#2	0.142209	105.635	0.245584	96.435
	#3	0.00146451	1.11683	0.00186079	0.910063		#3	0.0103536	0.00984865	0.00828386	0.00890601		#3	0.141449	113.399	0.224628	102.185
													ave	0.153043	107.283	0.227348	97.0078
													std	0.0194277	5.48184	0.0170391	4.91622
													sem	0.0112169	3.16504	0.00983785	2.83847
		EG19732	EG19733	EN758	EN759			EG19732	EG19733	EN758	EN759
	phoB	vector	pmgtC	vector	pmgtC		rrsH	vector	pmgtC	vector	pmgtC		phoB/rrsH
	#1	0.0162725	0.0646705	0	0		#1	0.0104681	0.010588	0.00978839	0.00984207		#1	1.55448	6.10789	0	0
	#2	0.0175841	0.0665747	0	0		#2	0.0104335	0.00993684	0.00823812	0.00895701		#2	1.68535	6.69979	0	0
	#3	0.0165774	0.0654609	0	0		#3	0.0103536	0.00984865	0.00828386	0.00890601		#3	1.60112	6.64669	0	0
													ave	1.61365	6.48479	0	0
													std	0.0663246	0.327482	0	0
													sem	0.0382937	0.189077	0	0
		EG19732	EG19733	EN758	EN759			EG19732	EG19733	EN758	EN759
	pstS	vector	pmgtC	vector	pmgtC		rrsH	vector	pmgtC	vector	pmgtC		pstS/rrsH
	#1	0.0187936	0.278081	0.00122996	0.00128343		#1	0.0104681	0.010588	0.00978839	0.00984207		#1	1.79532	26.2637	0.125655	0.130402
	#2	0.0189681	0.287314	0.00092817	0.00105615		#2	0.0104335	0.00993684	0.00823812	0.00895701		#2	1.81799	28.914	0.112668	0.117913
	#3	0.020389	0.267893	0.000990086	0.00113684		#3	0.0103536	0.00984865	0.00828386	0.00890601		#3	1.96927	27.201	0.11952	0.127648
													ave	1.86086	27.4596	0.119281	0.125321
													std	0.0945652	1.34394	0.00649696	0.00656168
													sem	0.0545988	0.775949	0.00375113	0.0037885
		EG19732	EG19733	EN758	EN759			EG19732	EG19733	EN758	EN759
	phnS	vector	pmgtC	vector	pmgtC		rrsH	vector	pmgtC	vector	pmgtC		phnS/rrsH
	#1	0.00105398	0.0156921	0.000378174	0.00036075		#1	0.0104681	0.010588	0.00978839	0.00984207		#1	0.100685	1.48206	0.038635	0.0366539
	#2	0.00096378	0.0160702	0.000340578	0.000305918		#2	0.0104335	0.00993684	0.00823812	0.00895701		#2	0.0923733	1.61723	0.0413417	0.034154
	#3	0.000958491	0.0157828	0.000331588	0.000315976		#3	0.0103536	0.00984865	0.00828386	0.00890601		#3	0.0925756	1.60254	0.0400282	0.035479
													ave	0.0952112	1.56728	0.0400016	0.0354289
													std	0.0047413	0.0741651	0.00135357	0.00125067
													sem	0.00273747	0.0428205	0.000781507	0.000722095
		EG19732	EG19733	EN758	EN759			EG19732	EG19733	EN758	EN759
	ugpB	vector	pmgtC	vector	pmgtC		rrsH	vector	pmgtC	vector	pmgtC		ugpB/rrsH
	#1	0.0309018	0.138463	0.0234167	0.0304868		#1	0.0104681	0.010588	0.00978839	0.00984207		#1	2.95199	13.0773	2.39229	3.0976
	#2	0.0300556	0.142781	0.0198067	0.0288868		#2	0.0104335	0.00993684	0.00823812	0.00895701		#2	2.88067	14.3689	2.40427	3.22505
	#3	0.0331483	0.138101	0.0175731	0.0261682		#3	0.0103536	0.00984865	0.00828386	0.00890601		#3	3.20162	14.0223	2.12137	2.93826
													ave	3.01143	13.8228	2.30598	3.08697
													std	0.168526	0.668474	0.159991	0.14369
													sem	0.0973015	0.385955	0.0923733	0.082962
		EG19732	EG19733	EN758	EN759			EG19732	EG19733	EN758	EN759
	mgtB	vector	pmgtC	vector	pmgtC		rrsH	vector	pmgtC	vector	pmgtC		mgtB/rrsH
	#1	0.0045935	0.00659288	0.00427311	0.00684235		#1	0.0104681	0.010588	0.00978839	0.00984207		#1	0.438809	0.622673	0.436549	0.695214
	#2	0.00449403	0.007699	0.00369927	0.00627756		#2	0.0104335	0.00993684	0.00823812	0.00895701		#2	0.43073	0.774794	0.449043	0.700854
	#3	0.00452155	0.00680664	0.00357073	0.00624035		#3	0.0103536	0.00984865	0.00828386	0.00890601		#3	0.436713	0.691124	0.431046	0.70069
													ave	0.435417	0.696197	0.438879	0.698919
													std	0.00419253	0.0761871	0.00922194	0.00320981
													sem	0.00242063	0.0439879	0.00532445	0.00185324
		EG19732	EG19733	EN758	EN759			EG19732	EG19733	EN758	EN759
	phoP	vector	pmgtC	vector	pmgtC		rrsH	vector	pmgtC	vector	pmgtC		phoP/rrsH
	#1	0.0586369	0.049895	0.0543768	0.0552185		#1	0.0104681	0.010588	0.00978839	0.00984207		#1	5.60148	4.7124	5.55524	5.61046
	#2	0.0611881	0.0604151	0.0472352	0.0475806		#2	0.0104335	0.00993684	0.00823812	0.00895701		#2	5.86456	6.07991	5.73374	5.31211
	#3	0.0579776	0.0550544	0.0477693	0.0485909		#3	0.0103536	0.00984865	0.00828386	0.00890601		#3	5.59975	5.59005	5.76655	5.45597
													ave	5.6886	5.46078	5.68518	5.45951
													std	0.152391	0.692857	0.11372	0.149206
													sem	0.0879855	0.400033	0.0656583	0.0861468
		EG19732	vector
		EG19733	pmgtC
		EN758	vector
		EN759	pmgtC

## Sheet: Figures 2B and S4B
420	positive control	negative control	phoR	positive control	negative control	phoR	phoR 421L	phoR 421I	phoR 421A	phoR 421G	phoR 421V	phoU	pstB	pstA		20181128 bgal
A	1.108	0.579	0.672	1.079	0.532	0.62	0.591	0.608	0.539	0.545	0.581	0.464	0.56	0.499
B	1.252	0.561	0.661	1.145	0.55	0.598	0.586	0.601	0.541	0.567	0.611	0.485	0.588	0.505
C	1.18	0.57	0.6465	1.112	0.541	0.619	0.588	0.6095	0.54	0.556	0.596	0.4745	0.574	0.502
D													420
															3min
550	positive control	negative control	phoR	positive control	negative control	phoR	phoR 421L	phoR 421I	phoR 421A	phoR 421G	phoR 421V	phoU	pstB	pstA
A	0.262	0.326	0.226	0.256	0.298	0.23	0.228	0.264	0.294	0.302	0.326	0.251	0.289	0.273
B	0.299	0.312	0.24	0.258	0.308	0.23	0.223	0.26	0.29	0.302	0.342	0.26	0.301	0.273
C	0.29	0.324	0.233	0.282	0.303	0.23	0.23	0.263	0.294	0.307	0.334	0.25	0.289	0.273
D													550
	positive control	negative control	phoR	positive control	negative control	phoR	phoR 421L	phoR 421I	phoR 421A	phoR 421G	phoR 421V	phoU	pstB	pstA
Time	3min	3min	3min	3min	3min	3min	3min	3min	3min	3min	3min	3min	3min	3min
	positive control	negative control	phoR	positive control	negative control	phoR	phoR 421L	phoR 421I	phoR 421A	phoR 421G	phoR 421V	phoU	pstB	pstA
Volume	0.1mL	0.1mL	0.1mL	0.1mL	0.1mL	0.1mL	0.1mL	0.1mL	0.1mL	0.1mL	0.1mL	0.1mL	0.1mL	0.1mL		Z buffer 900uL + Cell resuspension 100uL
	positive control	negative control	phoR	positive control	negative control	phoR	phoR 421L	phoR 421I	phoR 421A	phoR 421G	phoR 421V	phoU	pstB	pstA
OD600	1.12	1.47	1.57	1.14	1.45	1.61	1.45	1.56	1.48	1.46	1.65	1.28	1.53	1.33		1/4 dilution
	0.6495	0.0085	0.2765	0.631	0.0105	0.2175	0.192	0.146	0.0245	0.0165	0.0105	0.02475	0.05425	0.02125
	0.72875	0.015	0.241	0.6935	0.011	0.1955	0.19575	0.146	0.0335	0.0385	0.0125	0.03	0.06125	0.02725
	0.6725	0.003	0.23875	0.6185	0.01075	0.2165	0.1855	0.14925	0.0255	0.01875	0.0115	0.037	0.06825	0.02425
	1.344	1.764	1.884	1.368	1.74	1.932	1.74	1.872	1.776	1.752	1.98	1.536	1.836	1.596
	1.344	1.764	1.884	1.368	1.74	1.932	1.74	1.872	1.776	1.752	1.98	1.536	1.836	1.596
	1.344	1.764	1.884	1.368	1.74	1.932	1.74	1.872	1.776	1.752	1.98	1.536	1.836	1.596
Miller Units	positive control	negative control	phoR	positive control	negative control	phoR	phoR 421L	phoR 421I	phoR 421A	phoR 421G	phoR 421V	phoU	pstB	pstA
#1	483.259	4.81859	146.762	461.257	6.03448	112.578	110.345	77.9915	13.795	9.41781	5.30303	16.1133	29.5479	13.3145
#2	542.225	8.5034	127.919	506.944	6.32184	101.19	112.5	77.9915	18.8626	21.9749	6.31313	19.5312	33.3606	17.0739
#3	500.372	1.70068	126.725	452.12	6.17816	112.06	106.609	79.7276	14.3581	10.7021	5.80808	24.0885	37.1732	15.1942
Average	508.619	5.00756	133.802	473.441	6.17816	108.609	109.818	78.5702	15.6719	14.0316	5.80808	19.911	33.3606	15.1942
STD	30.3355	3.4053	11.2396	29.3727	0.143678	6.43017	2.98053	1.00234	2.77752	6.90901	0.505051	4.00117	3.81264	1.8797
1.73205
SEM	17.5142	1.96605	6.48917	16.9583	0.0829526	3.71246	1.72081	0.578704	1.6036	3.98892	0.291591	2.31008	2.20123	1.08524
Miller Units	positive	negative	PhoR	PhoU	PstB	PstA
Average	508.619	5.00756	133.802	19.911	33.3606	15.1942
STD	30.3355	3.4053	11.2396	4.00117	3.81264	1.8797
1.73205
SEM	17.5142	1.96605	6.48917	2.31008	2.20123	1.08524
Miller Units	positive	negative	PhoR	421 Leu	421 Ile	421 Val	421 Ala	421 Gly
Average	473.441	6.17816	108.609	109.818	78.5702	5.80808	15.6719	14.0316
STD	29.3727	0.143678	6.43017	2.98053	1.00234	0.505051	2.77752	6.90901
1.73205
SEM	16.9583	0.0829526	3.71246	1.72081	0.578704	0.291591	1.6036	3.98892

## Sheet: Figure 2C
										INPUT												INPUT
										anti-GFP antibodies												anti-MgtC antibodies
										2017-05-12												2017-05-12

## Sheet: Figure 2D
					anti-GFP antibodies
					anti-MgtC antibodies

## Sheet: Figure 3EF
wild-type/pUH, pBAD33-PhoR (10 mM Pi, 0.5 mM Mg2+)
phoR mutant (0.01 mM Pi, 10 mM Mg2+)
wild-type (0.01 mM Pi, 10 mM Mg2+)

## Sheet: Figure 4HIJ
								detected with anti-HA antibodies
								10 ul loading
								1st - 1:5000 o/n
								2nd - 1:10000

## Sheet: Figures 4KL and S6GH
	2018-10-26																	2018-11-08
																					1	2	3	4	5	6	7	8	9	10	11	12
	(mgtC+)			HM HP			LM HP			HM LP			LM LP					(mgtC-)			HM HP			LM HP			HM LP			LM LP
				14028s-HH	phoR421A-HH	phoR421G-HH	14028s-LH	phoR421A-LH	phoR421G-LH	14028s-HL	phoR421A-HL	phoR421G-HL	14028s-LL	phoR421A-LL	phoR421G-LL					phoE	14028s-HH	phoR421A-HH	phoR421G-HH	14028s-LH	phoR421A-LH	phoR421G-LH	14028s-HL	phoR421A-HL	phoR421G-HL	14028s-LL	phoR421A-LL	phoR421G-LL
			phoE	0.0001134	0.0005668	0.0007679	0.0748	0.010019	0.000246	0.385	0.3962	0.004855	0.2084	0.0605	0.0003184						0.000549112	0.000613407	0.000918235	0.0102651	0.0100245	0.00138648	0.362659	0.380945	0.00166549	0.245468	0.20439	0.000768393
				5.861e-05	0.0005334	0.001002	0.0784	0.010683	0.0002907	0.4056	0.3728	0.00493	0.2185	0.0612	0.0003358						0.000724169	0.000847606	0.000879573	0.0095405	0.011945	0.00131203	0.406806	0.364243	0.00167264	0.195323	0.231855	0.000677275
				8.602e-05	0.0005501	0.0008847	0.0806	0.011851	0.0002683	0.3715	0.3845	0.004893	0.2435	0.0554	0.0003271						0.000636641	0.000730506	0.000898904	0.00990281	0.0109848	0.00134925	0.384733	0.372594	0.00166906	0.225395	0.268122	0.000722834
																				mgtC	1	2	3	4	5	6	7	8	9	10	11	12
																					0.000138885	0.000171761	0.000196477	0.000232445	0.000198406	0.00018059	0.000189588	0.000197197	0.000168106	0.000247537	0.000192348	0.000171029
				1	2	3	4	5	6	7	8	9	10	11	12						0.000225033	0.00019929	0.000195605	0.000136641	0.000207258	0.000205582	0.000201564	0.000183179	0.000194835	0.000225374	0.00020888	0.000205213
			mgtC	0.0004321	0.0005769	0.0003633	0.1032	0.1312	0.09001	0.000549	0.0005445	0.0004891	0.10045	0.07412	0.08101						0.000181959	0.000185525	0.000196041	0.000184543	0.000202832	0.000193086	0.000195576	0.000190188	0.000181471	0.000236456	0.000200614	0.000188121
				0.0004851	0.0005312	0.0004466	0.1067	0.1707	0.0823	0.0005722	0.0006476	0.0005914	0.11276	0.08116	0.09253
				0.0004586	0.0005541	0.000405	0.1049	0.1659	0.0807	0.0005606	0.0005961	0.0005402	0.10161	0.07064	0.07013
																				rrsH	1	2	3	4	5	6	7	8	9	10	11	12
																					0.011442	0.0200439	0.0157488	0.0117651	0.011967	0.0119396	0.0192206	0.0180036	0.0203361	0.0128256	0.0108091	0.0132204
																					0.0135329	0.017376	0.0161854	0.0120799	0.0127382	0.0104627	0.0169501	0.0188412	0.0201209	0.0118283	0.01317	0.0138962
				1	2	3	4	5	6	7	8	9	10	11	12						0.0124875	0.0187099	0.0159671	0.0119225	0.0123526	0.0112012	0.0180854	0.0184224	0.0202285	0.012327	0.0119896	0.0135583
			rrsH	0.003172	0.01507	0.01768	0.002957	0.004256	0.002457	0.01884	0.02154	0.01526	0.00292	0.002305	0.002233
				0.005894	0.0179	0.02267	0.003559	0.004835	0.002473	0.02495	0.01958	0.02073	0.004202	0.002442	0.003152
				0.004533	0.01648	0.02017	0.003258	0.004545	0.002465	0.0219	0.02056	0.018	0.003561	0.002373	0.002693
																					HM HP			LM HP			HM LP			LM LP
																					14028s-HH	phoR421A-HH	phoR421G-HH	14028s-LH	phoR421A-LH	phoR421G-LH	14028s-HL	phoR421A-HL	phoR421G-HL	14028s-LL	phoR421A-LL	phoR421G-LL
				1	2	3	4	5	6	7	8	9	10	11	12					phoE/rrsH	0.0479908	0.0306032	0.0583049	0.872506	0.837684	0.116124	18.8683	21.1594	0.0818981	19.1389	18.909	0.058122
				HM HP			LM HP			HM LP			LM LP								0.0535117	0.0487803	0.0543435	0.789783	0.937729	0.1254	24.0002	19.3322	0.0831293	16.5131	17.6047	0.0487382
				14028s-HH	phoR421A-HH	phoR421G-HH	14028s-LH	phoR421A-LH	phoR421G-LH	14028s-HL	phoR421A-HL	phoR421G-HL	14028s-LL	phoR421A-LL	phoR421G-LL						0.0509824	0.0390437	0.0562972	0.830598	0.889268	0.120456	21.2732	20.2251	0.0825104	18.2847	22.3629	0.0533132
			phoE/rrsH	0.0357503	0.0376111	0.0434333	25.2959	2.35409	0.100122	20.4352	18.3937	0.318152	71.3699	26.2473	0.142588					ave	0.0508283	0.0394757	0.0563152	0.830962	0.888227	0.12066	21.3806	20.2389	0.0825126	17.9789	19.6256	0.0533911
				0.00994401	0.0297989	0.0441994	22.0287	2.20951	0.11755	16.2565	19.0398	0.23782	51.999	25.0614	0.106536					STD	0.00276369	0.00909623	0.00198076	0.0413632	0.0500306	0.00464118	2.56762	0.913678	0.000615586	1.33932	2.45871	0.0046924
				0.0189764	0.0333799	0.0438622	24.7391	2.60748	0.108844	16.9635	18.7014	0.271833	68.3797	23.346	0.121463					SEM	0.00159562	0.00525171	0.00114359	0.023881	0.0288852	0.00267958	1.48241	0.527512	0.000355408	0.773258	1.41954	0.00270916
			ave	0.0215569	0.0335966	0.0438316	24.0212	2.39036	0.108838	17.8851	18.7116	0.275935	63.9162	24.8849	0.123529
			STD	0.0130953	0.00391064	0.000383976	1.74792	0.201448	0.00871372	2.23662	0.323198	0.040323	10.4283	1.45869	0.018115
			SEM	0.00756055	0.00225781	0.000221689	1.00916	0.116306	0.00503087	1.29131	0.186598	0.0232805	6.02077	0.842175	0.0104587						HM HP			LM HP			HM LP			LM LP
																					14028s-HH	phoR421A-HH	phoR421G-HH	14028s-LH	phoR421A-LH	phoR421G-LH	14028s-HL	phoR421A-HL	phoR421G-HL	14028s-LL	phoR421A-LL	phoR421G-LL
																				mgtC/rrsH	0.0121382	0.00856925	0.0124756	0.0197571	0.0165795	0.0151253	0.00986383	0.0109532	0.0082664	0.0193003	0.017795	0.0129368
				HM HP			LM HP			HM LP			LM LP								0.0166286	0.0114693	0.0120853	0.0113114	0.0162706	0.0196489	0.0118916	0.00972224	0.00968318	0.0190538	0.0158602	0.0147676
				14028s-HH	phoR421A-HH	phoR421G-HH	14028s-LH	phoR421A-LH	phoR421G-LH	14028s-HL	phoR421A-HL	phoR421G-HL	14028s-LL	phoR421A-LL	phoR421G-LL						0.0145713	0.00991585	0.0122778	0.0154785	0.0164202	0.017238	0.0108141	0.0103237	0.00897102	0.019182	0.0167324	0.013875
			mgtC/rrsH	0.136223	0.0382814	0.0205486	34.9002	30.8271	36.6341	0.0291401	0.0252786	0.0320511	34.4007	32.1562	36.2785					ave	0.014446	0.00998479	0.0122796	0.0155157	0.0164234	0.0173374	0.0108565	0.0103331	0.00897354	0.0191787	0.0167959	0.0138598
				0.082304	0.029676	0.0197	29.9803	35.3051	33.2794	0.0229339	0.0330746	0.0285287	26.8348	33.2351	29.356					STD	0.00224784	0.00145124	0.000195201	0.00422299	0.000154489	0.00226347	0.00101454	0.000615552	0.000708395	0.000123272	0.00096895	0.000915519
				0.101169	0.0336226	0.0200793	32.1977	36.5017	32.7383	0.0255982	0.0289932	0.0300111	28.5341	29.7682	26.0416					SEM	0.00129779	0.000837872	0.000112699	0.00243814	8.91943e-05	0.00130681	0.000585746	0.000355389	0.000408992	7.1171e-05	0.000559423	0.000528575
			ave	0.106565	0.03386	0.0201093	32.3594	34.2113	34.2173	0.0258907	0.0291154	0.030197	29.9232	31.7198	30.5587
			STD	0.0273616	0.0043076	0.000425095	2.46394	2.99124	2.11044	0.00311346	0.00389944	0.00176855	3.9696	1.77413	5.22339
			SEM	0.0157972	0.00248699	0.000245428	1.42255	1.72699	1.21846	0.00179755	0.00225135	0.00102107	2.29185	1.02429	3.01572

## Sheet: Figures 4MN and S7
2016-10-22
		14028s			phoRL421A				Average			STD
	Hi Mg2+	#1	#2	#3	#1	#2	#3	Hi Mg2+	14028s	phoRL421A		14028s	phoRL421A
	0	1.06	1.13	1.01	0.77	0.86	0.67	0	1.07	0.76		0.06	0.1
	20	0.83	0.88	0.8	1.11	1.17	1.04	20	0.84	1.1		0.04	0.07
	40	1.2	1.26	1.13	1.44	1.62	1.25	40	1.19	1.44		0.07	0.19
	60	1.95	2.06	1.85	1.15	1.22	1.1	60	1.95	1.16		0.11	0.06
	80	2.07	2.45	1.7	1.85	1.95	1.78	80	2.08	1.86		0.38	0.09
	100	2.06	2.17	1.96	2.13	2.24	2.02	100	2.06	2.13		0.11	0.11
		14028s			phoRL421A				Average			STD
	Low Mg2+	#1	#2	#3	#1	#2	#3	Low Mg2+	14028s	phoRL421A		14028s	phoRL421A
	0	4.83	5.11	4.56	3.51	3.69	3.32	0	4.83	3.51		0.28	0.19
	20	6.74	7.09	6.39	4.3	4.82	3.74	20	6.74	4.29		0.35	0.54
	40	8.73	9.18	8.3	4.45	4.73	4.17	40	8.74	4.45		0.44	0.28
	60	10.7	11.71	9.69	5.01	5.3	4.33	60	10.7	4.88		1.01	0.5
	80	13.62	14.32	13.02	5.06	5.86	4.17	80	13.66	5.03		0.65	0.85
	100	16.28	17.22	15.44	5.32	5.63	4.8	100	16.31	5.25		0.89	0.42
		pUH			pUH mgtC					Average			STD
	14028s	#1	#2	#3	#1	#2	#3		14028s	pUH	pUH mgtC	14028s	pUH	pUH mgtC
	0	1.76	2.06	1.45	3.78	3.98	3.56		0	1.76	3.78		0.31	0.21
	20	1.64	2.04	1.23	8.07	8.68	7.44		20	1.64	8.06		0.41	0.62
	40	1.82	2.33	1.35	11.57	13.47	9.87		40	1.84	11.64		0.49	1.8
	60	1.98	0.79	3.18	12.73	13.03	12.53		60	1.99	12.77		1.19	0.25
	80	2.26	2.96	1.67	13.76	14.76	12.88		80	2.3	13.8		0.65	0.94
	100	2.97	3.97	2.02	16.06	16.46	15.76		100	2.99	16.1		0.98	0.35
		pUH			pUH mgtC					Average			STD
	phoRL421A	#1	#2	#3	#1	#2	#3		phoRL421A	pUH	pUH mgtC	phoRL421A	pUH	pUH mgtC
	0	1.15	1.502	0.92	3.21	3.77	2.8		0	1.19	3.26		0.29	0.49
	20	0.87	1.071	0.67	4.08	4.38	3.89		20	0.87	4.12		0.2	0.25
	40	1.5	1.93	1.14	5.01	6.11	4.01		40	1.52	5.05		0.4	1.05
	60	1.27	1.88	0.78	5.67	6.57	4.82		60	1.31	5.68		0.55	0.88
	80	1.29	2.49	0.79	4.22	4.92	3.88		80	1.53	4.34		0.87	0.53
	100	2.06	2.77	1.47	6.39	7.09	5.89		100	2.1	6.45		0.65	0.6

## Sheet: Figure 5A-C
2016-11-07
J774.A1( in vivo)														in vivo/in vitro				n=3	1.73205				in vitro
	phoE				rrsH					phoE/rrsH												phoE				rrsH					phoE/rrsH
	(hour)	#1	#2	#3	(hour)	#1	#2	#3		#1	#2	#3		#1	#2	#3		AVE	STD	SEM		(hour)	#1	#2	#3	(hour)	#1	#2	#3
14028s	2	2.03301e-05	2.5423e-05	2.01701e-05	2	0.000115334	0.000118934	0.000103533		0.176271	0.213757	0.194817		11.432	11.7729	13.3231		12.176	1.00795	0.581939		6	0.00420341	0.00425341	0.00417634		0.272611	0.234261	0.285611		0.0154191	0.0181567	0.0146225
	6	0.000299419	0.000315819	0.000321	6	0.000277	0.000278	0.0002768		1.08093	1.13604	1.15968		70.1037	62.5685	79.3082		70.6601	8.38375	4.84036		6	0.00420341	0.00425341	0.00417634		0.272611	0.234261	0.285611		0.0154191	0.0181567	0.0146225
	9	0.000134563	0.000192	0.000200626	9	0.000297362	0.000309401	0.000311362		0.452521	0.620554	0.64435		29.3481	34.1776	44.0657		35.8638	7.50229	4.33145		6	0.00420341	0.00425341	0.00417634		0.272611	0.234261	0.285611		0.0154191	0.0181567	0.0146225
	21	2.4095e-05	2.44474e-05	2.59541e-05	21	0.000280946	0.000279387	0.00027868		0.0857638	0.0875037	0.0931324		5.56219	4.81935	6.36913		5.58356	0.775109	0.44751		6	0.00420341	0.00425341	0.00417634		0.272611	0.234261	0.285611		0.0154191	0.0181567	0.0146225
phoRL421A	2	4.02596e-05	4.0319e-05	4.17596e-05	2	0.00018289	0.00015291	0.000172351		0.22013	0.263677	0.242294		14.0599	16.9264	15.7496		15.5786	1.4409	0.831905		6	0.00488641	0.00473697	0.00492406		0.312099	0.304084	0.320075		0.0156566	0.0155779	0.0153841
	6	4.59564e-05	4.33711e-05	4.82519e-05	6	0.000184698	0.000174522	0.000198175		0.248819	0.248514	0.243481		15.8923	15.953	15.8268		15.8907	0.0631066	0.0364346		6	0.00488641	0.00473697	0.00492406		0.312099	0.304084	0.320075		0.0156566	0.0155779	0.0153841
	9	6.14325e-05	6.20455e-05	6.8642e-05	9	0.000305191	0.000301283	0.000298761		0.201292	0.205938	0.229755		12.8567	13.2199	14.9346		13.6704	1.1098	0.640743		6	0.00488641	0.00473697	0.00492406		0.312099	0.304084	0.320075		0.0156566	0.0155779	0.0153841
	21	3.55148e-05	3.16658e-05	3.16889e-05	21	0.000371929	0.000351922	0.000331847		0.0954881	0.0899796	0.0954925		6.09891	5.77612	6.20722		6.02742	0.224266	0.12948		6	0.00488641	0.00473697	0.00492406		0.312099	0.304084	0.320075		0.0156566	0.0155779	0.0153841
mgtC	2	2.09964e-05	3.03964e-05	1.39967e-05	2	0.000120594	0.000153531	0.000130726		0.174108	0.197982	0.107069		13.9653	16.4084	7.66177		12.6785	4.51306	2.60562		6	0.00271399	0.00269574	0.00287227		0.217691	0.223417	0.205537		0.0124672	0.0120659	0.0139744
	6	1.35799e-05	2.9773e-05	3.4223e-05	6	0.000190544	0.000132423	0.000162301		0.0712692	0.224833	0.210862		5.71654	18.6337	15.0891		13.1465	6.67411	3.8533		6	0.00271399	0.00269574	0.00287227		0.217691	0.223417	0.205537		0.0124672	0.0120659	0.0139744
	9	1.88727e-05	3.38627e-05	5.1912e-05	9	0.000231219	0.000221907	0.000219807		0.0816227	0.152599	0.23617		6.54699	12.6471	16.9002		12.0314	5.20397	3.00451		6	0.00271399	0.00269574	0.00287227		0.217691	0.223417	0.205537		0.0124672	0.0120659	0.0139744
	21	2.18198e-05	1.27186e-05	3.96149e-05	21	0.000332972	0.000324421	0.000342266		0.0655305	0.039204	0.115743		5.25623	3.24915	8.2825		5.59596	2.53381	1.4629		6	0.00271399	0.00269574	0.00287227		0.217691	0.223417	0.205537		0.0124672	0.0120659	0.0139744
	mgtC				rrsH					mgtC/rrsH												mgtC				rrsH					mgtC/rrsH
	(hour)	#1	#2	#3	(hour)	#1	#2	#3		#1	#2	#3		#1	#2	#3						(hour)	#1	#2	#3	(hour)	#1	#2	#3
14028s	2	9.85867e-05	9.04913e-05	0.000103528	2	0.000115334	0.000118934	0.000103533		0.854792	0.760852	0.999953		75.1804	70.5364	84.0038		76.5735	6.84092	3.94961		6	0.00309993	0.0031933	0.00298932		0.272644	0.296041	0.251126		0.0113699	0.0107867	0.0119037
	6	0.00106109	0.000949285	0.00095529	6	0.000277	0.000278	0.0002768		3.83065	3.41469	3.45119		336.912	316.566	289.927		314.468	23.5626	13.6039		6	0.00309993	0.0031933	0.00298932		0.272644	0.296041	0.251126		0.0113699	0.0107867	0.0119037
	9	0.000503374	0.000499835	0.00052348	9	0.000297362	0.000309401	0.000311362		1.6928	1.61549	1.68126		148.884	149.767	141.239		146.63	4.68994	2.70774		6	0.00309993	0.0031933	0.00298932		0.272644	0.296041	0.251126		0.0113699	0.0107867	0.0119037
	21	0.000215054	0.000245263	0.000217627	21	0.000280946	0.000279387	0.00027868		0.765465	0.877861	0.780923		67.3238	81.3839	65.6036		71.4371	8.65701	4.99813		6	0.00309993	0.0031933	0.00298932		0.272644	0.296041	0.251126		0.0113699	0.0107867	0.0119037
phoRL421A	2	0.000168731	0.000164108	0.000182407	2	0.00018289	0.00015091	0.000170351		0.92258	1.08745	1.07077		88.0213	106.601	99.9253		98.1825	9.41157	5.43377		6	0.00327121	0.00315604	0.00336047		0.312099	0.30938	0.313602		0.0104813	0.0102012	0.0107157
	6	0.000557306	0.000532763	0.000469512	6	0.000184698	0.000174522	0.000198175		3.01739	3.0527	2.36918		287.882	299.25	221.094		269.409	42.2262	24.3793		6	0.00327121	0.00315604	0.00336047		0.312099	0.30938	0.313602		0.0104813	0.0102012	0.0107157
	9	0.000492287	0.000572162	0.000416853	9	0.000305191	0.000301283	0.000298761		1.61305	1.89908	1.39527		153.897	186.163	130.208		156.756	28.0871	16.2161		6	0.00327121	0.00315604	0.00336047		0.312099	0.30938	0.313602		0.0104813	0.0102012	0.0107157
	21	0.000261207	0.000265554	0.000281531	21	0.000371929	0.000351922	0.000331847		0.702303	0.754581	0.848375		67.0052	73.97	79.171		73.3821	6.10417	3.52425		6	0.00327121	0.00315604	0.00336047		0.312099	0.30938	0.313602		0.0104813	0.0102012	0.0107157
mgtC	2	0	0	0	2	0.000120594	0.000153531	0.000130726		0	0	0		#DIV/0!	#DIV/0!	#DIV/0!		#DIV/0!	#DIV/0!	#DIV/0!		6	0	0	0		0.217691	0.201074	0.225537		0	0	0
	6	0	0	0	6	0.000190544	0.000132423	0.000162301		0	0	0		#DIV/0!	#DIV/0!	#DIV/0!		#DIV/0!	#DIV/0!	#DIV/0!		6	0	0	0		0.217691	0.201074	0.225537		0	0	0
	9	0	0	0	9	0.000231219	0.000221907	0.000219807		0	0	0		#DIV/0!	#DIV/0!	#DIV/0!		#DIV/0!	#DIV/0!	#DIV/0!		6	0	0	0		0.217691	0.201074	0.225537		0	0	0
	21	0	0	0	21	0.000332972	0.000324421	0.000342266		0	0	0		#DIV/0!	#DIV/0!	#DIV/0!		#DIV/0!	#DIV/0!	#DIV/0!		6	0	0	0		0.217691	0.201074	0.225537		0	0	0
	phoB				rrsH					phoB/rrsH												phoB				rrsH					phoB/rrsH
	(hour)	#1	#2	#3	(hour)	#1	#2	#3		#1	#2	#3		#1	#2	#3						(hour)	#1	#2	#3	(hour)	#1	#2	#3
14028s	2	0.000214601	0.000213086	0.000216221	2	0.000115334	0.000118934	0.000103533		1.86069	1.79163	2.08842		9.2449	9.06058	7.96759		8.75769	0.690427	0.398619		6	0.0548675	0.0557451	0.0535084		0.272611	0.281913	0.204141		0.201267	0.197739	0.262115
	6	0.00110689	0.00122379	0.00132011	6	0.000277	0.000278	0.0002768		3.99599	4.40213	4.76919		19.8542	22.2623	18.1951		20.1039	2.04511	1.18075		6	0.0548675	0.0557451	0.0535084		0.272611	0.281913	0.204141		0.201267	0.197739	0.262115
	9	0.00107925	0.00110455	0.00125603	9	0.000297362	0.000309401	0.000311362		3.6294	3.56996	4.03399		18.0328	18.0539	15.3902		17.159	1.53186	0.884423		6	0.0548675	0.0557451	0.0535084		0.272611	0.281913	0.204141		0.201267	0.197739	0.262115
	21	0.000235363	0.000236301	0.000230197	21	0.000280946	0.000279387	0.00027868		0.837752	0.845785	0.826028		4.1624	4.27728	3.1514		3.86369	0.619534	0.357688		6	0.0548675	0.0557451	0.0535084		0.272611	0.281913	0.204141		0.201267	0.197739	0.262115
phoRL421A	2	0.000306579	0.000343863	0.000212314	2	0.00018289	0.00015291	0.000172351		1.6763	2.24879	1.23187		8.74918	11.7824	6.79714		9.10958	2.5121	1.45036		6	0.0597965	0.057649	0.0608978		0.312099	0.302049	0.336017		0.191595	0.19086	0.181234
	6	0.000326507	0.000340733	0.000318082	6	0.000184698	0.000174522	0.000198175		1.76779	1.95238	1.60506		9.22671	10.2294	8.85627		9.43745	0.710393	0.410146		6	0.0597965	0.057649	0.0608978		0.312099	0.302049	0.336017		0.191595	0.19086	0.181234
	9	0.000319786	0.000328759	0.000348883	9	0.000305191	0.000301283	0.000298761		1.04782	1.0912	1.16777		5.46895	5.71727	6.44341		5.87654	0.50638	0.292359		6	0.0597965	0.057649	0.0608978		0.312099	0.302049	0.336017		0.191595	0.19086	0.181234
	21	0.00024475	0.000237222	0.000233572	21	0.000371929	0.000351922	0.000331847		0.658056	0.674075	0.703854		3.43463	3.53178	3.88368		3.61669	0.236261	0.136405		6	0.0597965	0.057649	0.0608978		0.312099	0.302049	0.336017		0.191595	0.19086	0.181234
mgtC	2	0.000114219	0.000107977	0.000101599	2	0.000120594	0.000153531	0.000130726		0.947135	0.70329	0.777188		6.47064	4.72872	5.16441		5.45459	0.906487	0.523361		6	0.0318643	0.0332562	0.0309312		0.217691	0.223606	0.205537		0.146374	0.148727	0.150489
	6	0.000167996	0.000167596	0.000166083	6	0.000190544	0.000132423	0.000162301		0.881665	1.26561	1.0233		6.02336	8.50963	6.79983		7.11094	1.272	0.734388		6	0.0318643	0.0332562	0.0309312		0.217691	0.223606	0.205537		0.146374	0.148727	0.150489
	9	0.00010515	0.000162046	0.000223565	9	0.000231219	0.000221907	0.000219807		0.454765	0.730243	1.0171		3.10687	4.90995	6.75859		4.92514	1.82591	1.05419		6	0.0318643	0.0332562	0.0309312		0.217691	0.223606	0.205537		0.146374	0.148727	0.150489
	21	0.000160114	9.10768e-05	0.000141438	21	0.000332972	0.000324421	0.000342266		0.480864	0.280736	0.41324		3.28516	1.88759	2.74598		2.63958	0.704836	0.406937		6	0.0318643	0.0332562	0.0309312		0.217691	0.223606	0.205537		0.146374	0.148727	0.150489

## Sheet: FIgure 5D
10262018_J774A.1 survival
2X105 cell
	EL4	mgtC
	14028s	wild type
	KK10	ΔphoB
	EN949	phoRL421A
	SM085	phoRL421A, ΔmgtC
	MOI 10
		dilution	14028s			phoRL421A			phoB			mgtC			phoRL421A, ΔmgtC
			#1	#2	#3	#1	#2	#3	#1	#2	#3	#1	#2	#3	#1	#2	#3
	T1	10-2	125	108	130	100	90	50	32	43	51	140	40	40	84	63	86
	T18	10-3	173	102	120	290	290	160	172	173	211	12	2	1	6	7	6
	T18/T1		13.84	9.44444	9.23077	29	32.2222	32	53.75	40.2326	41.3725	0.857143	0.5	0.25	0.714286	1.11111	0.697674
	ave		10.8384			31.0741			45.1184			0.535714			0.841024
	STD		2.60165			1.79963			7.49691			0.305143			0.23405
	SEM		1.50211			1.03905			4.32847			0.17618			0.135133
1.73205
			14028s	phoRL421A	phoB	mgtC	phoRL421A, ΔmgtC
	Fold replication T18/T1	AVE	10.8384	31.0741	45.1184	0.535714	0.841024
		STD	2.60165	1.79963	7.49691	0.305143	0.23405
		SEM	1.50211	1.03905	4.32847	0.17618	0.135133

[truncated: 7 more sheets: Figure 5E, Figure 5F, Figure S2DE, Figure S5, Figure S6ABC, Figure S9, Figure S10]
